# Supplementary material for: Integrative Bulk and Single-Nucleus Analyses Nominate COL5A2 as a CAF/ECM-Associated Marker Associated with PDAC Progression
Source: Diagnostics (Basel). 2026 Apr 17;16(8):1205. doi: 10.3390/diagnostics16081205 (PMC13115138; doi:10.3390/diagnostics16081205)
Supplement: Supplementary file 1 [file diagnostics-16-01205-s001.zip]

Archive with 2 entries (2 files):
- Supplemental Figures.pdf
- Supplementary tables.pdf
